# Supplementary material for: Neoadjuvant Stereotactic Radiotherapy for Brain Metastases: Systematic Review and Meta-Analysis of the Literature and Ongoing Clinical Trials
Source: Cancers (Basel). 2022 Sep 4;14(17):4328. doi: 10.3390/cancers14174328 (PMC9455064; doi:10.3390/cancers14174328)
Supplement: Supplementary file 1 [file cancers-14-04328-s001.zip]

Archive with 3 entries (3 files):
- Supplementary File S1 - Risk of bias.pdf
- Supplementary File S2 - Overview trials.pdf
- Supplementary File S3 - Funnel Plots.pdf
